# Supplementary material for: Removal of Fast Flowing Nitrogen from Marshes Restored in Sandy Soils
Source: PLoS One. 2014 Oct 29;9(10):e111456. doi: 10.1371/journal.pone.0111456 (PMC4213036; doi:10.1371/journal.pone.0111456)
Supplement: Data Set S1 — Data for flow rate and dilution calculations. (XLSX) [file pone.0111456.s001.xlsx]

## Sheet: Flow rate
Data Set S1. Data for flow rate portion of manuscript
Plot	Sample ID	Treatment	Well	Block	Year	Sample Date	Time Step (minutes after full release of tracer)	Fluorescein (mg L-1)	Dilution (proportion)
1	1E	1	Downland Well	1	0	2010-06-21	15	0.16	0.01
1	1E	1	Downland Well	1	0	2010-06-21	30	3.11	0.15
1	1E	1	Downland Well	1	0	2010-06-21	45	8.89	0.44
1	1E	1	Downland Well	1	0	2010-06-21	60	6.22	0.31
1	1E	1	Downland Well	1	0	2010-06-21	75	1.87	0.09
1	1E	1	Downland Well	1	0	2010-06-21	90	0.75	0.04
2	2E	0	Downland Well	1	0	2010-06-21	15	0.19	0.01
2	2E	0	Downland Well	1	0	2010-06-21	30	6.6	0.33
2	2E	0	Downland Well	1	0	2010-06-21	45	5.45	0.27
2	2E	0	Downland Well	1	0	2010-06-21	60	1.98	0.1
2	2E	0	Downland Well	1	0	2010-06-21	75	1.39	0.07
2	2E	0	Downland Well	1	0	2010-06-21	90	0.83	0.04
3	3E	0.5	Downland Well	1	0	2010-06-21	15	0.14	0.01
3	3E	0.5	Downland Well	1	0	2010-06-21	30	1.4	0.07
3	3E	0.5	Downland Well	1	0	2010-06-21	45	8.72	0.46
3	3E	0.5	Downland Well	1	0	2010-06-21	60	6.22	0.33
3	3E	0.5	Downland Well	1	0	2010-06-21	75	0.84	0.04
3	3E	0.5	Downland Well	1	0	2010-06-21	90	0.33	0.02
4	4E	0.25	Downland Well	1	0	2010-06-21	15	0	0
4	4E	0.25	Downland Well	1	0	2010-06-21	30	6.31	0.32
4	4E	0.25	Downland Well	1	0	2010-06-21	45	3.15	0.16
4	4E	0.25	Downland Well	1	0	2010-06-21	60	1.58	0.08
4	4E	0.25	Downland Well	1	0	2010-06-21	75	0.63	0.03
4	4E	0.25	Downland Well	1	0	2010-06-21	90	0.32	0.02
5	5E	50% A	Downland Well	1	0	2010-06-21	15	0.06	0
5	5E	50% A	Downland Well	1	0	2010-06-21	30	4.17	0.2
5	5E	50% A	Downland Well	1	0	2010-06-21	45	8.51	0.41
5	5E	50% A	Downland Well	1	0	2010-06-21	60	5.96	0.29
5	5E	50% A	Downland Well	1	0	2010-06-21	75	2.5	0.12
5	5E	50% A	Downland Well	1	0	2010-06-21	90	1.25	0.06
6	6E	0.75	Downland Well	1	0	2010-06-21	15	0.13	0.01
6	6E	0.75	Downland Well	1	0	2010-06-21	30	2.14	0.11
6	6E	0.75	Downland Well	1	0	2010-06-21	45	7.15	0.35
6	6E	0.75	Downland Well	1	0	2010-06-21	60	5.89	0.29
6	6E	0.75	Downland Well	1	0	2010-06-21	75	1.07	0.05
6	6E	0.75	Downland Well	1	0	2010-06-21	90	0.43	0.02
7	7E	50% A	Downland Well	2	0	2010-06-21	15	0.05	0
7	7E	50% A	Downland Well	2	0	2010-06-21	30	8.93	0.47
7	7E	50% A	Downland Well	2	0	2010-06-21	45	4.47	0.24
7	7E	50% A	Downland Well	2	0	2010-06-21	60	1.79	0.09
7	7E	50% A	Downland Well	2	0	2010-06-21	75	1.25	0.07
7	7E	50% A	Downland Well	2	0	2010-06-21	90	0.88	0.05
8	8E	0.5	Downland Well	2	0	2010-06-21	15	0.17	0.01
8	8E	0.5	Downland Well	2	0	2010-06-21	30	1.95	0.1
8	8E	0.5	Downland Well	2	0	2010-06-21	45	6.95	0.35
8	8E	0.5	Downland Well	2	0	2010-06-21	60	5.97	0.3
8	8E	0.5	Downland Well	2	0	2010-06-21	75	1.17	0.06
8	8E	0.5	Downland Well	2	0	2010-06-21	90	0.47	0.02
9	9E	0	Downland Well	2	0	2010-06-21	15	0.17	0.01
9	9E	0	Downland Well	2	0	2010-06-21	30	6.08	0.31
9	9E	0	Downland Well	2	0	2010-06-21	45	5.82	0.3
9	9E	0	Downland Well	2	0	2010-06-21	60	2.19	0.11
9	9E	0	Downland Well	2	0	2010-06-21	75	1.31	0.07
9	9E	0	Downland Well	2	0	2010-06-21	90	0.52	0.03
10	10E	0.75	Downland Well	2	0	2010-06-21	15	0.12	0.01
10	10E	0.75	Downland Well	2	0	2010-06-21	30	1.01	0.05
10	10E	0.75	Downland Well	2	0	2010-06-21	45	5.77	0.3
10	10E	0.75	Downland Well	2	0	2010-06-21	60	4.87	0.25
10	10E	0.75	Downland Well	2	0	2010-06-21	75	1.44	0.08
10	10E	0.75	Downland Well	2	0	2010-06-21	90	0.4	0.02
11	11E	0.25	Downland Well	2	0	2010-06-21	15	0.19	0.01
11	11E	0.25	Downland Well	2	0	2010-06-21	30	9.05	0.46
11	11E	0.25	Downland Well	2	0	2010-06-21	45	3.62	0.18
11	11E	0.25	Downland Well	2	0	2010-06-21	60	1.81	0.09
11	11E	0.25	Downland Well	2	0	2010-06-21	75	0.9	0.05
11	11E	0.25	Downland Well	2	0	2010-06-21	90	0.36	0.02
12	12E	1	Downland Well	2	0	2010-06-21	15	0.2	0.01
12	12E	1	Downland Well	2	0	2010-06-21	30	5.82	0.28
12	12E	1	Downland Well	2	0	2010-06-21	45	6.35	0.31
12	12E	1	Downland Well	2	0	2010-06-21	60	2.67	0.13
12	12E	1	Downland Well	2	0	2010-06-21	75	1.6	0.08
12	12E	1	Downland Well	2	0	2010-06-21	90	0.96	0.05
13	13E	0.25	Downland Well	3	0	2010-06-21	15	0	0
13	13E	0.25	Downland Well	3	0	2010-06-21	30	3.26	0.17
13	13E	0.25	Downland Well	3	0	2010-06-21	45	6.52	0.34
13	13E	0.25	Downland Well	3	0	2010-06-21	60	1.3	0.07
13	13E	0.25	Downland Well	3	0	2010-06-21	75	0.78	0.04
13	13E	0.25	Downland Well	3	0	2010-06-21	90	0.31	0.02
14	14E	1	Downland Well	3	0	2010-06-21	15	0.04	0
14	14E	1	Downland Well	3	0	2010-06-21	30	2.66	0.13
14	14E	1	Downland Well	3	0	2010-06-21	45	9.04	0.43
14	14E	1	Downland Well	3	0	2010-06-21	60	7.85	0.37
14	14E	1	Downland Well	3	0	2010-06-21	75	3.8	0.18
14	14E	1	Downland Well	3	0	2010-06-21	90	1.33	0.06
15	15E	0.75	Downland Well	3	0	2010-06-21	15	0.06	0
15	15E	0.75	Downland Well	3	0	2010-06-21	30	2.67	0.13
15	15E	0.75	Downland Well	3	0	2010-06-21	45	6.35	0.31
15	15E	0.75	Downland Well	3	0	2010-06-21	60	6.02	0.29
15	15E	0.75	Downland Well	3	0	2010-06-21	75	1.07	0.05
15	15E	0.75	Downland Well	3	0	2010-06-21	90	0.53	0.03
16	16E	50% A	Downland Well	3	0	2010-06-21	15	0.12	0.01
16	16E	50% A	Downland Well	3	0	2010-06-21	30	1.23	0.06
16	16E	50% A	Downland Well	3	0	2010-06-21	45	6.15	0.32
16	16E	50% A	Downland Well	3	0	2010-06-21	60	2.46	0.13
16	16E	50% A	Downland Well	3	0	2010-06-21	75	0.62	0.03
16	16E	50% A	Downland Well	3	0	2010-06-21	90	0.37	0.02
17	17E	0	Downland Well	3	0	2010-06-21	15	0.2	0.01
17	17E	0	Downland Well	3	0	2010-06-21	30	6.14	0.32
17	17E	0	Downland Well	3	0	2010-06-21	45	6.09	0.32
17	17E	0	Downland Well	3	0	2010-06-21	60	1.23	0.06
17	17E	0	Downland Well	3	0	2010-06-21	75	0.86	0.04
17	17E	0	Downland Well	3	0	2010-06-21	90	0.6	0.03
18	18E	0.5	Downland Well	3	0	2010-06-21	15	0.25	0.01
18	18E	0.5	Downland Well	3	0	2010-06-21	30	2.48	0.12
18	18E	0.5	Downland Well	3	0	2010-06-21	45	9.91	0.48
18	18E	0.5	Downland Well	3	0	2010-06-21	60	8.33	0.4
18	18E	0.5	Downland Well	3	0	2010-06-21	75	1.49	0.07
18	18E	0.5	Downland Well	3	0	2010-06-21	90	0.89	0.04
1	1INJ	1	Input	1	0	2010-06-21		20.2
2	2INJ	0	Input	1	0	2010-06-21		20.01
3	3INJ	0.5	Input	1	0	2010-06-21		18.96
4	4INJ	0.25	Input	1	0	2010-06-21		19.71
5	5INJ	50% A	Input	1	0	2010-06-21		20.76
6	6INJ	0.75	Input	1	0	2010-06-21		20.42
7	7INJ	50% A	Input	2	0	2010-06-21		19
8	8INJ	0.5	Input	2	0	2010-06-21		19.87
9	9INJ	0	Input	2	0	2010-06-21		19.6
10	10INJ	0.75	Input	2	0	2010-06-21		19.22
11	11INJ	0.25	Input	2	0	2010-06-21		19.67
12	12INJ	1	Input	2	0	2010-06-21		20.48
13	13INJ	0.25	Input	3	0	2010-06-21		19.17
14	14INJ	1	Input	3	0	2010-06-21		21.02
15	15INJ	0.75	Input	3	0	2010-06-21		20.47
16	16INJ	50% A	Input	3	0	2010-06-21		19.23
17	17INJ	0	Input	3	0	2010-06-21		19.2
18	18INJ	0.5	Input	3	0	2010-06-21		20.65
1	1E	1	Downland Well	1	1	2011-06-30	15	0.15	0.01
1	1E	1	Downland Well	1	1	2011-06-30	30	1.82	0.1
1	1E	1	Downland Well	1	1	2011-06-30	45	6.88	0.36
1	1E	1	Downland Well	1	1	2011-06-30	60	9.08	0.48
1	1E	1	Downland Well	1	1	2011-06-30	75	1.27	0.07
1	1E	1	Downland Well	1	1	2011-06-30	90	0.64	0.03
2	2E	0	Downland Well	1	1	2011-06-30	15	0.11	0.01
2	2E	0	Downland Well	1	1	2011-06-30	30	5.15	0.25
2	2E	0	Downland Well	1	1	2011-06-30	45	6.09	0.3
2	2E	0	Downland Well	1	1	2011-06-30	60	1.46	0.07
2	2E	0	Downland Well	1	1	2011-06-30	75	0.58	0.03
2	2E	0	Downland Well	1	1	2011-06-30	90	0.41	0.02
3	3E	0.5	Downland Well	1	1	2011-06-30	15	0.15	0.01
3	3E	0.5	Downland Well	1	1	2011-06-30	30	1.48	0.08
3	3E	0.5	Downland Well	1	1	2011-06-30	45	5.29	0.28
3	3E	0.5	Downland Well	1	1	2011-06-30	60	8.81	0.46
3	3E	0.5	Downland Well	1	1	2011-06-30	75	2.12	0.11
3	3E	0.5	Downland Well	1	1	2011-06-30	90	0.89	0.05
4	4E	0.25	Downland Well	1	1	2011-06-30	15	0	0
4	4E	0.25	Downland Well	1	1	2011-06-30	30	5.88	0.3
4	4E	0.25	Downland Well	1	1	2011-06-30	45	7.9	0.4
4	4E	0.25	Downland Well	1	1	2011-06-30	60	3.95	0.2
4	4E	0.25	Downland Well	1	1	2011-06-30	75	1.42	0.07
4	4E	0.25	Downland Well	1	1	2011-06-30	90	1	0.05
5	5E	50% A	Downland Well	1	1	2011-06-30	15	0.21	0.01
5	5E	50% A	Downland Well	1	1	2011-06-30	30	1.86	0.1
5	5E	50% A	Downland Well	1	1	2011-06-30	45	7.44	0.39
5	5E	50% A	Downland Well	1	1	2011-06-30	60	3.72	0.2
5	5E	50% A	Downland Well	1	1	2011-06-30	75	0.93	0.05
5	5E	50% A	Downland Well	1	1	2011-06-30	90	0.65	0.03
6	6E	0.75	Downland Well	1	1	2011-06-30	15	0.1	0
6	6E	0.75	Downland Well	1	1	2011-06-30	30	1.21	0.06
6	6E	0.75	Downland Well	1	1	2011-06-30	45	4.32	0.21
6	6E	0.75	Downland Well	1	1	2011-06-30	60	8.64	0.41
6	6E	0.75	Downland Well	1	1	2011-06-30	75	3.02	0.14
6	6E	0.75	Downland Well	1	1	2011-06-30	90	0.73	0.03
7	7E	50% A	Downland Well	2	1	2011-06-30	15	0.19	0.01
7	7E	50% A	Downland Well	2	1	2011-06-30	30	0.91	0.05
7	7E	50% A	Downland Well	2	1	2011-06-30	45	5.69	0.3
7	7E	50% A	Downland Well	2	1	2011-06-30	60	2.28	0.12
7	7E	50% A	Downland Well	2	1	2011-06-30	75	0.64	0.03
7	7E	50% A	Downland Well	2	1	2011-06-30	90	0.32	0.02
8	8E	0.5	Downland Well	2	1	2011-06-30	15	0.1	0
8	8E	0.5	Downland Well	2	1	2011-06-30	30	3.35	0.16
8	8E	0.5	Downland Well	2	1	2011-06-30	45	4.79	0.24
8	8E	0.5	Downland Well	2	1	2011-06-30	60	9.77	0.48
8	8E	0.5	Downland Well	2	1	2011-06-30	75	6.84	0.34
8	8E	0.5	Downland Well	2	1	2011-06-30	90	2.01	0.1
9	9E	0	Downland Well	2	1	2011-06-30	15	0.05	0
9	9E	0	Downland Well	2	1	2011-06-30	30	1.06	0.05
9	9E	0	Downland Well	2	1	2011-06-30	45	7.06	0.36
9	9E	0	Downland Well	2	1	2011-06-30	60	6.05	0.31
9	9E	0	Downland Well	2	1	2011-06-30	75	2.12	0.11
9	9E	0	Downland Well	2	1	2011-06-30	90	0.42	0.02
10	10E	0.75	Downland Well	2	1	2011-06-30	15	0.25	0.01
10	10E	0.75	Downland Well	2	1	2011-06-30	30	2.11	0.11
10	10E	0.75	Downland Well	2	1	2011-06-30	45	3.52	0.18
10	10E	0.75	Downland Well	2	1	2011-06-30	60	8.38	0.42
10	10E	0.75	Downland Well	2	1	2011-06-30	75	5.87	0.29
10	10E	0.75	Downland Well	2	1	2011-06-30	90	1.06	0.05
11	11E	0.25	Downland Well	2	1	2011-06-30	15	0.09	0
11	11E	0.25	Downland Well	2	1	2011-06-30	30	6.92	0.35
11	11E	0.25	Downland Well	2	1	2011-06-30	45	10.03	0.5
11	11E	0.25	Downland Well	2	1	2011-06-30	60	5.01	0.25
11	11E	0.25	Downland Well	2	1	2011-06-30	75	1.75	0.09
11	11E	0.25	Downland Well	2	1	2011-06-30	90	0.88	0.04
12	12E	1	Downland Well	2	1	2011-06-30	15	0.08	0
12	12E	1	Downland Well	2	1	2011-06-30	30	0.95	0.05
12	12E	1	Downland Well	2	1	2011-06-30	45	5.33	0.27
12	12E	1	Downland Well	2	1	2011-06-30	60	5.94	0.3
12	12E	1	Downland Well	2	1	2011-06-30	75	0.67	0.03
12	12E	1	Downland Well	2	1	2011-06-30	90	0.27	0.01
13	13E	0.25	Downland Well	3	1	2011-06-30	15	0.05	0
13	13E	0.25	Downland Well	3	1	2011-06-30	30	8.33	0.41
13	13E	0.25	Downland Well	3	1	2011-06-30	45	10.21	0.5
13	13E	0.25	Downland Well	3	1	2011-06-30	60	6.13	0.3
13	13E	0.25	Downland Well	3	1	2011-06-30	75	1.23	0.06
13	13E	0.25	Downland Well	3	1	2011-06-30	90	0.49	0.02
14	14E	1	Downland Well	3	1	2011-06-30	15	0.2	0.01
14	14E	1	Downland Well	3	1	2011-06-30	30	0.92	0.05
14	14E	1	Downland Well	3	1	2011-06-30	45	3.79	0.19
14	14E	1	Downland Well	3	1	2011-06-30	60	7.67	0.39
14	14E	1	Downland Well	3	1	2011-06-30	75	6.92	0.35
14	14E	1	Downland Well	3	1	2011-06-30	90	0.37	0.02
15	15E	0.75	Downland Well	3	1	2011-06-30	15	0.24	0.01
15	15E	0.75	Downland Well	3	1	2011-06-30	30	3.4	0.18
15	15E	0.75	Downland Well	3	1	2011-06-30	45	6.94	0.37
15	15E	0.75	Downland Well	3	1	2011-06-30	60	4.86	0.26
15	15E	0.75	Downland Well	3	1	2011-06-30	75	1.7	0.09
15	15E	0.75	Downland Well	3	1	2011-06-30	90	1.02	0.05
16	16E	50% A	Downland Well	3	1	2011-06-30	15	0.08	0
16	16E	50% A	Downland Well	3	1	2011-06-30	30	1.01	0.05
16	16E	50% A	Downland Well	3	1	2011-06-30	45	1.68	0.08
16	16E	50% A	Downland Well	3	1	2011-06-30	60	6.98	0.33
16	16E	50% A	Downland Well	3	1	2011-06-30	75	2.79	0.13
16	16E	50% A	Downland Well	3	1	2011-06-30	90	0.4	0.02
17	17E	0	Downland Well	3	1	2011-06-30	15	0.15	0.01
17	17E	0	Downland Well	3	1	2011-06-30	30	7.51	0.39
17	17E	0	Downland Well	3	1	2011-06-30	45	8.85	0.46
17	17E	0	Downland Well	3	1	2011-06-30	60	3.54	0.18
17	17E	0	Downland Well	3	1	2011-06-30	75	0.85	0.04
17	17E	0	Downland Well	3	1	2011-06-30	90	0.42	0.02
18	18E	0.5	Downland Well	3	1	2011-06-30	15	0.04	0
18	18E	0.5	Downland Well	3	1	2011-06-30	30	1.13	0.06
18	18E	0.5	Downland Well	3	1	2011-06-30	45	7.03	0.35
18	18E	0.5	Downland Well	3	1	2011-06-30	60	10.05	0.5
18	18E	0.5	Downland Well	3	1	2011-06-30	75	2.81	0.14
18	18E	0.5	Downland Well	3	1	2011-06-30	90	0.68	0.03
1	1INJ	1	Input	1	1	2011-06-30		18.91
2	2INJ	0	Input	1	1	2011-06-30		20.31
3	3INJ	0.5	Input	1	1	2011-06-30		19.16
4	4INJ	0.25	Input	1	1	2011-06-30		19.75
5	5INJ	50% A	Input	1	1	2011-06-30		19.07
6	6INJ	0.75	Input	1	1	2011-06-30		21.08
7	7INJ	50% A	Input	2	1	2011-06-30		18.96
8	8INJ	0.5	Input	2	1	2011-06-30		20.36
9	9INJ	0	Input	2	1	2011-06-30		19.61
10	10INJ	0.75	Input	2	1	2011-06-30		19.96
11	11INJ	0.25	Input	2	1	2011-06-30		20.05
12	12INJ	1	Input	2	1	2011-06-30		19.81
13	13INJ	0.25	Input	3	1	2011-06-30		20.42
14	14INJ	1	Input	3	1	2011-06-30		19.66
15	15INJ	0.75	Input	3	1	2011-06-30		18.77
16	16INJ	50% A	Input	3	1	2011-06-30		21.15
17	17INJ	0	Input	3	1	2011-06-30		19.24
18	18INJ	0.5	Input	3	1	2011-06-30		20.09
