# Supplementary material for: Removal of Fast Flowing Nitrogen from Marshes Restored in Sandy Soils
Source: PLoS One. 2014 Oct 29;9(10):e111456. doi: 10.1371/journal.pone.0111456 (PMC4213036; doi:10.1371/journal.pone.0111456)
Supplement: Data Set S2 — Data for NO3 − removal calculations. (XLSX) [file pone.0111456.s002.xlsx]

## Sheet: Nutrient
Data Set S2. Data for NO3- removal portion of manuscript.
Plot #	Treatment	Well	Block	Year	Sample Date	NO3+NO2 (μM)	Dilution (proportion)	Dilution Corrected NO3 (μM)	NO3 removed (%)
1	1	Downland	1	0	2010-06-27	78.99	0.44	178.69	0.0997
2	0	Downland	1	0	2010-06-27	65.24	0.33	196.1	0.0023
3	0.5	Downland	1	0	2010-06-27	90.84	0.46	196.74	0.0568
4	0.25	Downland	1	0	2010-06-27	64.32	0.32	199.31	0.0011
5	50% A	Downland	1	0	2010-06-27	83.23	0.41	202	0.0102
6	0.75	Downland	1	0	2010-06-27	72.89	0.35	206.84	0.002
7	50% A	Downland	2	0	2010-06-27	90	0.47	190.8	0.0101
8	0.5	Downland	2	0	2010-06-27	71.33	0.35	202.38	0.0009
9	0	Downland	2	0	2010-06-27	65.87	0.31	210.69	0.0355
10	0.75	Downland	2	0	2010-06-27	55.98	0.3	184.7	0.044
11	0.25	Downland	2	0	2010-06-27	81.3	0.46	176	0.1324
12	1	Downland	2	0	2010-06-27	63.45	0.31	202.89	0.0016
13	0.25	Downland	3	0	2010-06-27	65.98	0.34	192.55	0.0317
14	1	Downland	3	0	2010-06-27	69.61	0.43	160.99	0.2231
15	0.75	Downland	3	0	2010-06-27	58.67	0.31	187.47	0.1765
16	50% A	Downland	3	0	2010-06-27	59.94	0.32	185.62	0.0655
17	0	Downland	3	0	2010-06-27	70.38	0.32	218.25	0.1244
18	0.5	Downland	3	0	2010-06-27	94.61	0.48	196.46	0.0292
Left	Natural	Natural	1	0	2010-06-27	0.32
Left	Natural	Natural	1	0	2010-06-27	1.05
Left	Natural	Natural	1	0	2010-06-27	2
Right	Natural	Natural	1	0	2010-06-27	1.42
Right	Natural	Natural	1	0	2010-06-27	1.94
Right	Natural	Natural	1	0	2010-06-27	2.56
Left	Natural	Natural	2	0	2010-06-27	0.52
Left	Natural	Natural	2	0	2010-06-27	1.38
Left	Natural	Natural	2	0	2010-06-27	1.79
Right	Natural	Natural	2	0	2010-06-27	1.33
Right	Natural	Natural	2	0	2010-06-27	1.08
Right	Natural	Natural	2	0	2010-06-27	2.34
Left	Natural	Natural	3	0	2010-06-27	2.08
Left	Natural	Natural	3	0	2010-06-27	1.67
Left	Natural	Natural	3	0	2010-06-27	1.88
Right	Natural	Natural	3	0	2010-06-27	1.52
Right	Natural	Natural	3	0	2010-06-27	1.96
Right	Natural	Natural	3	0	2010-06-27	1.06
1	1	Input	1	0	2010-06-27	224.87
2	0	Input	1	0	2010-06-27	192.44
3	0.5	Input	1	0	2010-06-27	207.34
4	0.25	Input	1	0	2010-06-27	227.92
5	50% A	Input	1	0	2010-06-27	217.47
6	0.75	Input	1	0	2010-06-27	228.49
7	50% A	Input	2	0	2010-06-27	205.09
8	0.5	Input	2	0	2010-06-27	210.84
9	0	Input	2	0	2010-06-27	196.68
10	0.75	Input	2	0	2010-06-27	192.09
11	0.25	Input	2	0	2010-06-27	213.84
12	1	Input	2	0	2010-06-27	188.42
13	0.25	Input	3	0	2010-06-27	225.28
14	1	Input	3	0	2010-06-27	214.43
15	0.75	Input	3	0	2010-06-27	182.1
16	50% A	Input	3	0	2010-06-27	224.19
17	0	Input	3	0	2010-06-27	211.06
18	0.5	Input	3	0	2010-06-27	193.8
1	1	Downland	1	0	2010-07-08	85.12	0.44	192.9	0.0828
2	0	Downland	1	0	2010-07-08	68.2	0.33	205.34	0.0089
3	0.5	Downland	1	0	2010-07-08	89.27	0.46	193.6	0.0158
4	0.25	Downland	1	0	2010-07-08	59.57	0.32	184.74	0.0568
5	50% A	Downland	1	0	2010-07-08	81.36	0.41	197.71	0.0236
6	0.75	Downland	1	0	2010-07-08	78.18	0.35	222.22	0
7	50% A	Downland	2	0	2010-07-08	93.61	0.47	198.74	0.0097
8	0.5	Downland	2	0	2010-07-08	71	0.35	201.7	0.0209
9	0	Downland	2	0	2010-07-08	58.89	0.31	188.45	-0.0001
10	0.75	Downland	2	0	2010-07-08	58.75	0.3	194.2	0.0653
11	0.25	Downland	2	0	2010-07-08	93.25	0.46	202.26	-0.0002
12	1	Downland	2	0	2010-07-08	60.83	0.31	194.72	0.0474
13	0.25	Downland	3	0	2010-07-08	66.74	0.34	195.07	0.0054
14	1	Downland	3	0	2010-07-08	81.78	0.43	189.57	0.0301
15	0.75	Downland	3	0	2010-07-08	63.28	0.31	202.61	0.0074
16	50% A	Downland	3	0	2010-07-08	54.62	0.32	169.26	0.1544
17	0	Downland	3	0	2010-07-08	62.25	0.32	193.12	0.0262
18	0.5	Downland	3	0	2010-07-08	96.48	0.48	200.63	0.0361
Left	Natural	Natural	1	0	2010-07-08	1.3
Left	Natural	Natural	1	0	2010-07-08	2.56
Left	Natural	Natural	1	0	2010-07-08	0.03
Right	Natural	Natural	1	0	2010-07-08	2.03
Right	Natural	Natural	1	0	2010-07-08	1.27
Right	Natural	Natural	1	0	2010-07-08	0.66
Left	Natural	Natural	2	0	2010-07-08	2.38
Left	Natural	Natural	2	0	2010-07-08	1.46
Left	Natural	Natural	2	0	2010-07-08	2.03
Right	Natural	Natural	2	0	2010-07-08	1.48
Right	Natural	Natural	2	0	2010-07-08	1.11
Right	Natural	Natural	2	0	2010-07-08	0.94
Left	Natural	Natural	3	0	2010-07-08	2.06
Left	Natural	Natural	3	0	2010-07-08	1.84
Left	Natural	Natural	3	0	2010-07-08	0.91
Right	Natural	Natural	3	0	2010-07-08	1.14
Right	Natural	Natural	3	0	2010-07-08	1.47
Right	Natural	Natural	3	0	2010-07-08	0.32
1	1	Input	1	0	2010-07-08	181.05
2	0	Input	1	0	2010-07-08	184.52
3	0.5	Input	1	0	2010-07-08	185.06
4	0.25	Input	1	0	2010-07-08	182
5	50% A	Input	1	0	2010-07-08	228.41
6	0.75	Input	1	0	2010-07-08	192.25
7	50% A	Input	2	0	2010-07-08	218.93
8	0.5	Input	2	0	2010-07-08	204.17
9	0	Input	2	0	2010-07-08	189.58
10	0.75	Input	2	0	2010-07-08	216.01
11	0.25	Input	2	0	2010-07-08	205
12	1	Input	2	0	2010-07-08	216.76
13	0.25	Input	3	0	2010-07-08	221.31
14	1	Input	3	0	2010-07-08	193.92
15	0.75	Input	3	0	2010-07-08	184.33
16	50% A	Input	3	0	2010-07-08	219.48
17	0	Input	3	0	2010-07-08	187.01
18	0.5	Input	3	0	2010-07-08	202.07
1	1	Downland	1	0	2010-07-09	86.6	0.44	196.1	0.0069
2	0	Downland	1	0	2010-07-09	60.17	0.33	180.86	0.0046
3	0.5	Downland	1	0	2010-07-09	83.81	0.46	181.58	0.1493
4	0.25	Downland	1	0	2010-07-09	63.47	0.32	196.78	0.0007
5	50% A	Downland	1	0	2010-07-09	79.21	0.41	192.31	0.0186
6	0.75	Downland	1	0	2010-07-09	66.38	0.35	188.36	0.0558
7	50% A	Downland	2	0	2010-07-09	80.07	0.47	169.8	0.1256
8	0.5	Downland	2	0	2010-07-09	70.13	0.35	199.07	0.118
9	0	Downland	2	0	2010-07-09	57.32	0.31	183.22	0.0802
10	0.75	Downland	2	0	2010-07-09	52.92	0.3	174.63	0.1061
11	0.25	Downland	2	0	2010-07-09	76.92	0.46	166.61	0.1539
12	1	Downland	2	0	2010-07-09	63.07	0.31	201.79	0.0131
13	0.25	Downland	3	0	2010-07-09	71.04	0.34	207.55	0.026
14	1	Downland	3	0	2010-07-09	87.46	0.43	202.62	0.0068
15	0.75	Downland	3	0	2010-07-09	57.89	0.31	185.08	0.0251
16	50% A	Downland	3	0	2010-07-09	65.65	0.32	203.59	0.0214
17	0	Downland	3	0	2010-07-09	62.08	0.32	192.44	0.0202
18	0.5	Downland	3	0	2010-07-09	98.3	0.48	204.27	0.0407
Left	Natural	Natural	1	0	2010-07-09	2.15
Left	Natural	Natural	1	0	2010-07-09	1.36
Left	Natural	Natural	1	0	2010-07-09	0.63
Right	Natural	Natural	1	0	2010-07-09	2.1
Right	Natural	Natural	1	0	2010-07-09	0.13
Right	Natural	Natural	1	0	2010-07-09	2.09
Left	Natural	Natural	2	0	2010-07-09	0.22
Left	Natural	Natural	2	0	2010-07-09	1.25
Left	Natural	Natural	2	0	2010-07-09	1.46
Right	Natural	Natural	2	0	2010-07-09	2.31
Right	Natural	Natural	2	0	2010-07-09	1.88
Right	Natural	Natural	2	0	2010-07-09	0.92
Left	Natural	Natural	3	0	2010-07-09	1.05
Left	Natural	Natural	3	0	2010-07-09	1.57
Left	Natural	Natural	3	0	2010-07-09	1.62
Right	Natural	Natural	3	0	2010-07-09	0.44
Right	Natural	Natural	3	0	2010-07-09	1.67
Right	Natural	Natural	3	0	2010-07-09	1.89
1	1	Input	1	0	2010-07-09	214.38
2	0	Input	1	0	2010-07-09	186.61
3	0.5	Input	1	0	2010-07-09	227.18
4	0.25	Input	1	0	2010-07-09	187.63
5	50% A	Input	1	0	2010-07-09	204.11
6	0.75	Input	1	0	2010-07-09	209.88
7	50% A	Input	2	0	2010-07-09	227.84
8	0.5	Input	2	0	2010-07-09	200.31
9	0	Input	2	0	2010-07-09	191.12
10	0.75	Input	2	0	2010-07-09	199.82
11	0.25	Input	2	0	2010-07-09	221.56
12	1	Input	2	0	2010-07-09	203.64
13	0.25	Input	3	0	2010-07-09	215.83
14	1	Input	3	0	2010-07-09	206.63
15	0.75	Input	3	0	2010-07-09	219.69
16	50% A	Input	3	0	2010-07-09	184.21
17	0	Input	3	0	2010-07-09	210.41
18	0.5	Input	3	0	2010-07-09	225.22
1	1	Downland	1	0	2010-07-13	87.28	0.44	196.89	0.0359
2	0	Downland	1	0	2010-07-13	66.55	0.33	199.43	0.007
3	0.5	Downland	1	0	2010-07-13	98.55	0.46	212.86	0.0031
4	0.25	Downland	1	0	2010-07-13	66.07	0.32	204.14	0.0101
5	50% A	Downland	1	0	2010-07-13	66.58	0.41	160.76	0.1839
6	0.75	Downland	1	0	2010-07-13	66.43	0.35	187.74	0.0973
7	50% A	Downland	2	0	2010-07-13	81.41	0.47	171.89	0.1053
8	0.5	Downland	2	0	2010-07-13	72.68	0.35	205.61	0
9	0	Downland	2	0	2010-07-13	60.84	0.31	193.84	0.0494
10	0.75	Downland	2	0	2010-07-13	60.24	0.3	198.26	0.0507
11	0.25	Downland	2	0	2010-07-13	90.58	0.46	195.52	0.0033
12	1	Downland	2	0	2010-07-13	49.97	0.31	158.76	0.1644
13	0.25	Downland	3	0	2010-07-13	67.87	0.34	197.46	0.0839
14	1	Downland	3	0	2010-07-13	81.33	0.43	187.6	0.0651
15	0.75	Downland	3	0	2010-07-13	60.47	0.31	192.63	0.0836
16	50% A	Downland	3	0	2010-07-13	62.52	0.32	193.03	0.0201
17	0	Downland	3	0	2010-07-13	65.45	0.32	202.21	0.0273
18	0.5	Downland	3	0	2010-07-13	77.46	0.48	160.08	0.1825
Left	Natural	Natural	1	0	2010-07-13	0.57
Left	Natural	Natural	1	0	2010-07-13	0.42
Left	Natural	Natural	1	0	2010-07-13	0.34
Right	Natural	Natural	1	0	2010-07-13	1.94
Right	Natural	Natural	1	0	2010-07-13	0.87
Right	Natural	Natural	1	0	2010-07-13	1.57
Left	Natural	Natural	2	0	2010-07-13	1.36
Left	Natural	Natural	2	0	2010-07-13	0.84
Left	Natural	Natural	2	0	2010-07-13	1.31
Right	Natural	Natural	2	0	2010-07-13	1.85
Right	Natural	Natural	2	0	2010-07-13	1.42
Right	Natural	Natural	2	0	2010-07-13	0.68
Left	Natural	Natural	3	0	2010-07-13	0.91
Left	Natural	Natural	3	0	2010-07-13	1.45
Left	Natural	Natural	3	0	2010-07-13	0.62
Right	Natural	Natural	3	0	2010-07-13	0.48
Right	Natural	Natural	3	0	2010-07-13	1.22
Right	Natural	Natural	3	0	2010-07-13	1.49
1	1	Input	1	0	2010-07-13	221.79
2	0	Input	1	0	2010-07-13	203.93
3	0.5	Input	1	0	2010-07-13	228.29
4	0.25	Input	1	0	2010-07-13	204.79
5	50% A	Input	1	0	2010-07-13	220.8
6	0.75	Input	1	0	2010-07-13	197.56
7	50% A	Input	2	0	2010-07-13	223.44
8	0.5	Input	2	0	2010-07-13	208.68
9	0	Input	2	0	2010-07-13	198.82
10	0.75	Input	2	0	2010-07-13	218.9
11	0.25	Input	2	0	2010-07-13	200.62
12	1	Input	2	0	2010-07-13	182.39
13	0.25	Input	3	0	2010-07-13	208.28
14	1	Input	3	0	2010-07-13	227.22
15	0.75	Input	3	0	2010-07-13	190.37
16	50% A	Input	3	0	2010-07-13	207.77
17	0	Input	3	0	2010-07-13	202.08
18	0.5	Input	3	0	2010-07-13	217.32
1	1	Downland	1	1	2011-07-14	92.73	0.48	192.86	0.0184
2	0	Downland	1	1	2011-07-14	56.87	0.3	187.99	0.0635
3	0.5	Downland	1	1	2011-07-14	95.62	0.46	207.45	0.0308
4	0.25	Downland	1	1	2011-07-14	78.99	0.4	196.73	0
5	50% A	Downland	1	1	2011-07-14	75.11	0.39	191.78	0.0193
6	0.75	Downland	1	1	2011-07-14	78.67	0.41	191.2	0.0139
7	50% A	Downland	2	1	2011-07-14	60.64	0.3	200.56	0.0346
8	0.5	Downland	2	1	2011-07-14	84.9	0.48	176.55	0.0795
9	0	Downland	2	1	2011-07-14	73.2	0.36	202.31	0.0002
10	0.75	Downland	2	1	2011-07-14	70.61	0.42	167.49	0.1478
11	0.25	Downland	2	1	2011-07-14	98.11	0.5	195.98	0.0025
12	1	Downland	2	1	2011-07-14	58.75	0.3	194.26	0.0062
13	0.25	Downland	3	1	2011-07-14	96.17	0.5	192.1	0.0308
14	1	Downland	3	1	2011-07-14	72.96	0.39	186.27	0.0601
15	0.75	Downland	3	1	2011-07-14	72.42	0.37	194.78	0.0306
16	50% A	Downland	3	1	2011-07-14	62.49	0.33	188.09	0.0515
17	0	Downland	3	1	2011-07-14	90.56	0.46	196.45	0.0393
18	0.5	Downland	3	1	2011-07-14	102.35	0.5	204.46	0.0669
Left	Natural	Natural	1	1	2011-07-14	1.71
Left	Natural	Natural	1	1	2011-07-14	2.42
Left	Natural	Natural	1	1	2011-07-14	2.76
Right	Natural	Natural	1	1	2011-07-14	2.17
Right	Natural	Natural	1	1	2011-07-14	2.11
Right	Natural	Natural	1	1	2011-07-14	2.03
Left	Natural	Natural	2	1	2011-07-14	1.05
Left	Natural	Natural	2	1	2011-07-14	1.68
Left	Natural	Natural	2	1	2011-07-14	1.41
Right	Natural	Natural	2	1	2011-07-14	2.37
Right	Natural	Natural	2	1	2011-07-14	1.11
Right	Natural	Natural	2	1	2011-07-14	2.45
Left	Natural	Natural	3	1	2011-07-14	1.87
Left	Natural	Natural	3	1	2011-07-14	1.62
Left	Natural	Natural	3	1	2011-07-14	2.03
Right	Natural	Natural	3	1	2011-07-14	2.18
Right	Natural	Natural	3	1	2011-07-14	1.94
Right	Natural	Natural	3	1	2011-07-14	2.24
1	1	Input	1	1	2011-07-14	204.09
2	0	Input	1	1	2011-07-14	213.98
3	0.5	Input	1	1	2011-07-14	183.45
4	0.25	Input	1	1	2011-07-14	187.38
5	50% A	Input	1	1	2011-07-14	221.56
6	0.75	Input	1	1	2011-07-14	180.57
7	50% A	Input	2	1	2011-07-14	188.35
8	0.5	Input	2	1	2011-07-14	186.84
9	0	Input	2	1	2011-07-14	200.73
10	0.75	Input	2	1	2011-07-14	180.88
11	0.25	Input	2	1	2011-07-14	219.29
12	1	Input	2	1	2011-07-14	198.6
13	0.25	Input	3	1	2011-07-14	189.22
14	1	Input	3	1	2011-07-14	218.83
15	0.75	Input	3	1	2011-07-14	219.6
16	50% A	Input	3	1	2011-07-14	191.34
17	0	Input	3	1	2011-07-14	197.43
18	0.5	Input	3	1	2011-07-14	181.8
1	1	Downland	1	1	2011-07-21	80.86	0.48	168.31	0.1301
2	0	Downland	1	1	2011-07-21	47.2	0.3	155.93	0.0299
3	0.5	Downland	1	1	2011-07-21	84.74	0.46	183.98	0.0607
4	0.25	Downland	1	1	2011-07-21	83.1	0.4	207.19	0.0434
5	50% A	Downland	1	1	2011-07-21	75.66	0.39	193.36	0.0377
6	0.75	Downland	1	1	2011-07-21	72.82	0.41	177.11	0.1365
7	50% A	Downland	2	1	2011-07-21	58.14	0.3	192.39	0.009
8	0.5	Downland	2	1	2011-07-21	99.96	0.48	208.1	0.0142
9	0	Downland	2	1	2011-07-21	70.99	0.36	196.35	0.0406
10	0.75	Downland	2	1	2011-07-21	80.98	0.42	192.35	0.0538
11	0.25	Downland	2	1	2011-07-21	86.89	0.5	173.71	0.1714
12	1	Downland	2	1	2011-07-21	56.98	0.3	188.53	0.0497
13	0.25	Downland	3	1	2011-07-21	102.65	0.5	205.23	-0.0001
14	1	Downland	3	1	2011-07-21	60.48	0.39	154.45	0.23
15	0.75	Downland	3	1	2011-07-21	67.33	0.37	181.2	0.0964
16	50% A	Downland	3	1	2011-07-21	63.57	0.33	191.55	0.0293
17	0	Downland	3	1	2011-07-21	108.3	0.46	235.18	0
18	0.5	Downland	3	1	2011-07-21	69.78	0.5	139.49	0
Left	Natural	Natural	1	1	2011-07-21	2.6
Left	Natural	Natural	1	1	2011-07-21	1.82
Left	Natural	Natural	1	1	2011-07-21	2.82
Right	Natural	Natural	1	1	2011-07-21	1.51
Right	Natural	Natural	1	1	2011-07-21	2.36
Right	Natural	Natural	1	1	2011-07-21	2.78
Left	Natural	Natural	2	1	2011-07-21	1.48
Left	Natural	Natural	2	1	2011-07-21	1.89
Left	Natural	Natural	2	1	2011-07-21	2.12
Right	Natural	Natural	2	1	2011-07-21	0.49
Right	Natural	Natural	2	1	2011-07-21	2.55
Right	Natural	Natural	2	1	2011-07-21	1.83
Left	Natural	Natural	3	1	2011-07-21	2.17
Left	Natural	Natural	3	1	2011-07-21	2.67
Left	Natural	Natural	3	1	2011-07-21	0.92
Right	Natural	Natural	3	1	2011-07-21	1.59
Right	Natural	Natural	3	1	2011-07-21	1.98
Right	Natural	Natural	3	1	2011-07-21	2.32
1	1	Input	1	1	2011-07-21	213.61
2	0	Input	1	1	2011-07-21	212.03
3	0.5	Input	1	1	2011-07-21	204.13
4	0.25	Input	1	1	2011-07-21	188.69
5	50% A	Input	1	1	2011-07-21	185.06
6	0.75	Input	1	1	2011-07-21	195.33
7	50% A	Input	2	1	2011-07-21	210.26
8	0.5	Input	2	1	2011-07-21	181.51
9	0	Input	2	1	2011-07-21	225.89
10	0.75	Input	2	1	2011-07-21	180.44
11	0.25	Input	2	1	2011-07-21	208.92
12	1	Input	2	1	2011-07-21	210.22
13	0.25	Input	3	1	2011-07-21	186.38
14	1	Input	3	1	2011-07-21	188.68
15	0.75	Input	3	1	2011-07-21	191.14
16	50% A	Input	3	1	2011-07-21	194.69
17	0	Input	3	1	2011-07-21	208.78
18	0.5	Input	3	1	2011-07-21	205.29
1	1	Downland	1	1	2011-07-29	93.58	0.48	194.76	0.0047
2	0	Downland	1	1	2011-07-29	45.31	0.3	149.58	0.0447
3	0.5	Downland	1	1	2011-07-29	132.93	0.46	288.69	0
4	0.25	Downland	1	1	2011-07-29	77.24	0.4	192.49	0.008
5	50% A	Downland	1	1	2011-07-29	72.42	0.39	185.02	0.0667
6	0.75	Downland	1	1	2011-07-29	77.96	0.41	189.61	0.0434
7	50% A	Downland	2	1	2011-07-29	58.93	0.3	194.99	0.0422
8	0.5	Downland	2	1	2011-07-29	77.37	0.48	160.99	0.2047
9	0	Downland	2	1	2011-07-29	61.69	0.36	170.48	0.1357
10	0.75	Downland	2	1	2011-07-29	73.22	0.42	173.85	0.1056
11	0.25	Downland	2	1	2011-07-29	89.1	0.5	178.1	0.0981
12	1	Downland	2	1	2011-07-29	62.49	0.3	206.86	0.0275
13	0.25	Downland	3	1	2011-07-29	99.41	0.5	198.72	0.0415
14	1	Downland	3	1	2011-07-29	61.53	0.39	157.09	0.2037
15	0.75	Downland	3	1	2011-07-29	72.06	0.37	193.94	0.0748
16	50% A	Downland	3	1	2011-07-29	45.67	0.33	137.26	0.3165
17	0	Downland	3	1	2011-07-29	92.06	0.46	199.85	0.035
18	0.5	Downland	3	1	2011-07-29	95.35	0.5	190.59	0.0136
Left	Natural	Natural	1	1	2011-07-29	1.13
Left	Natural	Natural	1	1	2011-07-29	2.98
Left	Natural	Natural	1	1	2011-07-29	2.34
Right	Natural	Natural	1	1	2011-07-29	1.43
Right	Natural	Natural	1	1	2011-07-29	2.85
Right	Natural	Natural	1	1	2011-07-29	1.45
Left	Natural	Natural	2	1	2011-07-29	1.82
Left	Natural	Natural	2	1	2011-07-29	1.46
Left	Natural	Natural	2	1	2011-07-29	1.37
Right	Natural	Natural	2	1	2011-07-29	2.04
Right	Natural	Natural	2	1	2011-07-29	2.33
Right	Natural	Natural	2	1	2011-07-29	1.85
Left	Natural	Natural	3	1	2011-07-29	2.49
Left	Natural	Natural	3	1	2011-07-29	1.44
Left	Natural	Natural	3	1	2011-07-29	2.31
Right	Natural	Natural	3	1	2011-07-29	2.42
Right	Natural	Natural	3	1	2011-07-29	1.86
Right	Natural	Natural	3	1	2011-07-29	2.38
1	1	Input	1	1	2011-07-29	192.72
2	0	Input	1	1	2011-07-29	208.56
3	0.5	Input	1	1	2011-07-29	228.43
4	0.25	Input	1	1	2011-07-29	185.25
5	50% A	Input	1	1	2011-07-29	196.13
6	0.75	Input	1	1	2011-07-29	195.4
7	50% A	Input	2	1	2011-07-29	228.65
8	0.5	Input	2	1	2011-07-29	188.43
9	0	Input	2	1	2011-07-29	227.46
10	0.75	Input	2	1	2011-07-29	204.33
11	0.25	Input	2	1	2011-07-29	229.51
12	1	Input	2	1	2011-07-29	222.94
13	0.25	Input	3	1	2011-07-29	210.61
14	1	Input	3	1	2011-07-29	216.74
15	0.75	Input	3	1	2011-07-29	225.26
16	50% A	Input	3	1	2011-07-29	203.27
17	0	Input	3	1	2011-07-29	224.57
18	0.5	Input	3	1	2011-07-29	201.89
1	1	Downland	1	1	2011-08-02	96.11	0.48	199.77	0.0448
2	0	Downland	1	1	2011-08-02	66.02	0.3	218.36	0
3	0.5	Downland	1	1	2011-08-02	87.14	0.46	188.88	0.0735
4	0.25	Downland	1	1	2011-08-02	71.79	0.4	178.59	0.1122
5	50% A	Downland	1	1	2011-08-02	74.91	0.39	191.14	0.0248
6	0.75	Downland	1	1	2011-08-02	78.72	0.41	191.18	0.0347
7	50% A	Downland	2	1	2011-08-02	58.4	0.3	192.95	0.026
8	0.5	Downland	2	1	2011-08-02	80.85	0.48	167.98	0.1269
9	0	Downland	2	1	2011-08-02	71.73	0.36	198.1	0.0146
10	0.75	Downland	2	1	2011-08-02	79.66	0.42	188.9	0.0806
11	0.25	Downland	2	1	2011-08-02	99.24	0.5	198.1	0.0009
12	1	Downland	2	1	2011-08-02	59.98	0.3	198.2	0.0091
13	0.25	Downland	3	1	2011-08-02	104.05	0.5	207.72	0.0053
14	1	Downland	3	1	2011-08-02	76.21	0.39	194.48	0.0526
15	0.75	Downland	3	1	2011-08-02	74.09	0.37	199.15	0.0092
16	50% A	Downland	3	1	2011-08-02	59.11	0.33	177.71	0.095
17	0	Downland	3	1	2011-08-02	87.14	0.46	188.88	0.0435
18	0.5	Downland	3	1	2011-08-02	104	0.5	207.62	0.0487
Left	Natural	Natural	1	1	2011-08-02	0.89
Left	Natural	Natural	1	1	2011-08-02	1.52
Left	Natural	Natural	1	1	2011-08-02	3
Right	Natural	Natural	1	1	2011-08-02	2.33
Right	Natural	Natural	1	1	2011-08-02	2.2
Right	Natural	Natural	1	1	2011-08-02	0.04
Left	Natural	Natural	2	1	2011-08-02	0.59
Left	Natural	Natural	2	1	2011-08-02	1.68
Left	Natural	Natural	2	1	2011-08-02	1.49
Right	Natural	Natural	2	1	2011-08-02	1.85
Right	Natural	Natural	2	1	2011-08-02	2.21
Right	Natural	Natural	2	1	2011-08-02	0.85
Left	Natural	Natural	3	1	2011-08-02	1.34
Left	Natural	Natural	3	1	2011-08-02	2.69
Left	Natural	Natural	3	1	2011-08-02	1.57
Right	Natural	Natural	3	1	2011-08-02	0.84
Right	Natural	Natural	3	1	2011-08-02	1.92
Right	Natural	Natural	3	1	2011-08-02	1.88
1	1	Input	1	1	2011-08-02	224.78
2	0	Input	1	1	2011-08-02	182.29
3	0.5	Input	1	1	2011-08-02	187.41
4	0.25	Input	1	1	2011-08-02	202.09
5	50% A	Input	1	1	2011-08-02	191.56
6	0.75	Input	1	1	2011-08-02	227.23
7	50% A	Input	2	1	2011-08-02	198.77
8	0.5	Input	2	1	2011-08-02	193.82
9	0	Input	2	1	2011-08-02	188.43
10	0.75	Input	2	1	2011-08-02	181.75
11	0.25	Input	2	1	2011-08-02	211.35
12	1	Input	2	1	2011-08-02	193.24
13	0.25	Input	3	1	2011-08-02	224.34
14	1	Input	3	1	2011-08-02	189.67
15	0.75	Input	3	1	2011-08-02	190.48
16	50% A	Input	3	1	2011-08-02	217.21
17	0	Input	3	1	2011-08-02	212.31
18	0.5	Input	3	1	2011-08-02	226.82

## Sheet: Flow rate
Plot	Sample ID	Treatment	Well	Block	Year	Sample Date	Time Step (minutes after full release of tracer)	Fluorescein (mg L-1)	Dilution (proportion)
1	1E	1	Downland Well	1	0	2010-06-21	15	0.16	0.01
1	1E	1	Downland Well	1	0	2010-06-21	30	3.11	0.15
1	1E	1	Downland Well	1	0	2010-06-21	45	8.89	0.44
1	1E	1	Downland Well	1	0	2010-06-21	60	6.22	0.31
1	1E	1	Downland Well	1	0	2010-06-21	75	1.87	0.09
1	1E	1	Downland Well	1	0	2010-06-21	90	0.75	0.04
2	2E	0	Downland Well	1	0	2010-06-21	15	0.19	0.01
2	2E	0	Downland Well	1	0	2010-06-21	30	6.6	0.33
2	2E	0	Downland Well	1	0	2010-06-21	45	5.45	0.27
2	2E	0	Downland Well	1	0	2010-06-21	60	1.98	0.1
2	2E	0	Downland Well	1	0	2010-06-21	75	1.39	0.07
2	2E	0	Downland Well	1	0	2010-06-21	90	0.83	0.04
3	3E	0.5	Downland Well	1	0	2010-06-21	15	0.14	0.01
3	3E	0.5	Downland Well	1	0	2010-06-21	30	1.4	0.07
3	3E	0.5	Downland Well	1	0	2010-06-21	45	8.72	0.46
3	3E	0.5	Downland Well	1	0	2010-06-21	60	6.22	0.33
3	3E	0.5	Downland Well	1	0	2010-06-21	75	0.84	0.04
3	3E	0.5	Downland Well	1	0	2010-06-21	90	0.33	0.02
4	4E	0.25	Downland Well	1	0	2010-06-21	15	0	0
4	4E	0.25	Downland Well	1	0	2010-06-21	30	6.31	0.32
4	4E	0.25	Downland Well	1	0	2010-06-21	45	3.15	0.16
4	4E	0.25	Downland Well	1	0	2010-06-21	60	1.58	0.08
4	4E	0.25	Downland Well	1	0	2010-06-21	75	0.63	0.03
4	4E	0.25	Downland Well	1	0	2010-06-21	90	0.32	0.02
5	5E	50% A	Downland Well	1	0	2010-06-21	15	0.06	0
5	5E	50% A	Downland Well	1	0	2010-06-21	30	4.17	0.2
5	5E	50% A	Downland Well	1	0	2010-06-21	45	8.51	0.41
5	5E	50% A	Downland Well	1	0	2010-06-21	60	5.96	0.29
5	5E	50% A	Downland Well	1	0	2010-06-21	75	2.5	0.12
5	5E	50% A	Downland Well	1	0	2010-06-21	90	1.25	0.06
6	6E	0.75	Downland Well	1	0	2010-06-21	15	0.13	0.01
6	6E	0.75	Downland Well	1	0	2010-06-21	30	2.14	0.11
6	6E	0.75	Downland Well	1	0	2010-06-21	45	7.15	0.35
6	6E	0.75	Downland Well	1	0	2010-06-21	60	5.89	0.29
6	6E	0.75	Downland Well	1	0	2010-06-21	75	1.07	0.05
6	6E	0.75	Downland Well	1	0	2010-06-21	90	0.43	0.02
7	7E	50% A	Downland Well	2	0	2010-06-21	15	0.05	0
7	7E	50% A	Downland Well	2	0	2010-06-21	30	8.93	0.47
7	7E	50% A	Downland Well	2	0	2010-06-21	45	4.47	0.24
7	7E	50% A	Downland Well	2	0	2010-06-21	60	1.79	0.09
7	7E	50% A	Downland Well	2	0	2010-06-21	75	1.25	0.07
7	7E	50% A	Downland Well	2	0	2010-06-21	90	0.88	0.05
8	8E	0.5	Downland Well	2	0	2010-06-21	15	0.17	0.01
8	8E	0.5	Downland Well	2	0	2010-06-21	30	1.95	0.1
8	8E	0.5	Downland Well	2	0	2010-06-21	45	6.95	0.35
8	8E	0.5	Downland Well	2	0	2010-06-21	60	5.97	0.3
8	8E	0.5	Downland Well	2	0	2010-06-21	75	1.17	0.06
8	8E	0.5	Downland Well	2	0	2010-06-21	90	0.47	0.02
9	9E	0	Downland Well	2	0	2010-06-21	15	0.17	0.01
9	9E	0	Downland Well	2	0	2010-06-21	30	6.08	0.31
9	9E	0	Downland Well	2	0	2010-06-21	45	5.82	0.3
9	9E	0	Downland Well	2	0	2010-06-21	60	2.19	0.11
9	9E	0	Downland Well	2	0	2010-06-21	75	1.31	0.07
9	9E	0	Downland Well	2	0	2010-06-21	90	0.52	0.03
10	10E	0.75	Downland Well	2	0	2010-06-21	15	0.12	0.01
10	10E	0.75	Downland Well	2	0	2010-06-21	30	1.01	0.05
10	10E	0.75	Downland Well	2	0	2010-06-21	45	5.77	0.3
10	10E	0.75	Downland Well	2	0	2010-06-21	60	4.87	0.25
10	10E	0.75	Downland Well	2	0	2010-06-21	75	1.44	0.08
10	10E	0.75	Downland Well	2	0	2010-06-21	90	0.4	0.02
11	11E	0.25	Downland Well	2	0	2010-06-21	15	0.19	0.01
11	11E	0.25	Downland Well	2	0	2010-06-21	30	9.05	0.46
11	11E	0.25	Downland Well	2	0	2010-06-21	45	3.62	0.18
11	11E	0.25	Downland Well	2	0	2010-06-21	60	1.81	0.09
11	11E	0.25	Downland Well	2	0	2010-06-21	75	0.9	0.05
11	11E	0.25	Downland Well	2	0	2010-06-21	90	0.36	0.02
12	12E	1	Downland Well	2	0	2010-06-21	15	0.2	0.01
12	12E	1	Downland Well	2	0	2010-06-21	30	5.82	0.28
12	12E	1	Downland Well	2	0	2010-06-21	45	6.35	0.31
12	12E	1	Downland Well	2	0	2010-06-21	60	2.67	0.13
12	12E	1	Downland Well	2	0	2010-06-21	75	1.6	0.08
12	12E	1	Downland Well	2	0	2010-06-21	90	0.96	0.05
13	13E	0.25	Downland Well	3	0	2010-06-21	15	0	0
13	13E	0.25	Downland Well	3	0	2010-06-21	30	3.26	0.17
13	13E	0.25	Downland Well	3	0	2010-06-21	45	6.52	0.34
13	13E	0.25	Downland Well	3	0	2010-06-21	60	1.3	0.07
13	13E	0.25	Downland Well	3	0	2010-06-21	75	0.78	0.04
13	13E	0.25	Downland Well	3	0	2010-06-21	90	0.31	0.02
14	14E	1	Downland Well	3	0	2010-06-21	15	0.04	0
14	14E	1	Downland Well	3	0	2010-06-21	30	2.66	0.13
14	14E	1	Downland Well	3	0	2010-06-21	45	9.04	0.43
14	14E	1	Downland Well	3	0	2010-06-21	60	7.85	0.37
14	14E	1	Downland Well	3	0	2010-06-21	75	3.8	0.18
14	14E	1	Downland Well	3	0	2010-06-21	90	1.33	0.06
15	15E	0.75	Downland Well	3	0	2010-06-21	15	0.06	0
15	15E	0.75	Downland Well	3	0	2010-06-21	30	2.67	0.13
15	15E	0.75	Downland Well	3	0	2010-06-21	45	6.35	0.31
15	15E	0.75	Downland Well	3	0	2010-06-21	60	6.02	0.29
15	15E	0.75	Downland Well	3	0	2010-06-21	75	1.07	0.05
15	15E	0.75	Downland Well	3	0	2010-06-21	90	0.53	0.03
16	16E	50% A	Downland Well	3	0	2010-06-21	15	0.12	0.01
16	16E	50% A	Downland Well	3	0	2010-06-21	30	1.23	0.06
16	16E	50% A	Downland Well	3	0	2010-06-21	45	6.15	0.32
16	16E	50% A	Downland Well	3	0	2010-06-21	60	2.46	0.13
16	16E	50% A	Downland Well	3	0	2010-06-21	75	0.62	0.03
16	16E	50% A	Downland Well	3	0	2010-06-21	90	0.37	0.02
17	17E	0	Downland Well	3	0	2010-06-21	15	0.2	0.01
17	17E	0	Downland Well	3	0	2010-06-21	30	6.14	0.32
17	17E	0	Downland Well	3	0	2010-06-21	45	6.09	0.32
17	17E	0	Downland Well	3	0	2010-06-21	60	1.23	0.06
17	17E	0	Downland Well	3	0	2010-06-21	75	0.86	0.04
17	17E	0	Downland Well	3	0	2010-06-21	90	0.6	0.03
18	18E	0.5	Downland Well	3	0	2010-06-21	15	0.25	0.01
18	18E	0.5	Downland Well	3	0	2010-06-21	30	2.48	0.12
18	18E	0.5	Downland Well	3	0	2010-06-21	45	9.91	0.48
18	18E	0.5	Downland Well	3	0	2010-06-21	60	8.33	0.4
18	18E	0.5	Downland Well	3	0	2010-06-21	75	1.49	0.07
18	18E	0.5	Downland Well	3	0	2010-06-21	90	0.89	0.04
1	1INJ	1	Input	1	0	2010-06-21		20.2
2	2INJ	0	Input	1	0	2010-06-21		20.01
3	3INJ	0.5	Input	1	0	2010-06-21		18.96
4	4INJ	0.25	Input	1	0	2010-06-21		19.71
5	5INJ	50% A	Input	1	0	2010-06-21		20.76
6	6INJ	0.75	Input	1	0	2010-06-21		20.42
7	7INJ	50% A	Input	2	0	2010-06-21		19
8	8INJ	0.5	Input	2	0	2010-06-21		19.87
9	9INJ	0	Input	2	0	2010-06-21		19.6
10	10INJ	0.75	Input	2	0	2010-06-21		19.22
11	11INJ	0.25	Input	2	0	2010-06-21		19.67
12	12INJ	1	Input	2	0	2010-06-21		20.48
13	13INJ	0.25	Input	3	0	2010-06-21		19.17
14	14INJ	1	Input	3	0	2010-06-21		21.02
15	15INJ	0.75	Input	3	0	2010-06-21		20.47
16	16INJ	50% A	Input	3	0	2010-06-21		19.23
17	17INJ	0	Input	3	0	2010-06-21		19.2
18	18INJ	0.5	Input	3	0	2010-06-21		20.65
1	1E	1	Downland Well	1	1	2011-06-30	15	0.15	0.01
1	1E	1	Downland Well	1	1	2011-06-30	30	1.82	0.1
1	1E	1	Downland Well	1	1	2011-06-30	45	6.88	0.36
1	1E	1	Downland Well	1	1	2011-06-30	60	9.08	0.48
1	1E	1	Downland Well	1	1	2011-06-30	75	1.27	0.07
1	1E	1	Downland Well	1	1	2011-06-30	90	0.64	0.03
2	2E	0	Downland Well	1	1	2011-06-30	15	0.11	0.01
2	2E	0	Downland Well	1	1	2011-06-30	30	5.15	0.25
2	2E	0	Downland Well	1	1	2011-06-30	45	6.09	0.3
2	2E	0	Downland Well	1	1	2011-06-30	60	1.46	0.07
2	2E	0	Downland Well	1	1	2011-06-30	75	0.58	0.03
2	2E	0	Downland Well	1	1	2011-06-30	90	0.41	0.02
3	3E	0.5	Downland Well	1	1	2011-06-30	15	0.15	0.01
3	3E	0.5	Downland Well	1	1	2011-06-30	30	1.48	0.08
3	3E	0.5	Downland Well	1	1	2011-06-30	45	5.29	0.28
3	3E	0.5	Downland Well	1	1	2011-06-30	60	8.81	0.46
3	3E	0.5	Downland Well	1	1	2011-06-30	75	2.12	0.11
3	3E	0.5	Downland Well	1	1	2011-06-30	90	0.89	0.05
4	4E	0.25	Downland Well	1	1	2011-06-30	15	0	0
4	4E	0.25	Downland Well	1	1	2011-06-30	30	5.88	0.3
4	4E	0.25	Downland Well	1	1	2011-06-30	45	7.9	0.4
4	4E	0.25	Downland Well	1	1	2011-06-30	60	3.95	0.2
4	4E	0.25	Downland Well	1	1	2011-06-30	75	1.42	0.07
4	4E	0.25	Downland Well	1	1	2011-06-30	90	1	0.05
5	5E	50% A	Downland Well	1	1	2011-06-30	15	0.21	0.01
5	5E	50% A	Downland Well	1	1	2011-06-30	30	1.86	0.1
5	5E	50% A	Downland Well	1	1	2011-06-30	45	7.44	0.39
5	5E	50% A	Downland Well	1	1	2011-06-30	60	3.72	0.2
5	5E	50% A	Downland Well	1	1	2011-06-30	75	0.93	0.05
5	5E	50% A	Downland Well	1	1	2011-06-30	90	0.65	0.03
6	6E	0.75	Downland Well	1	1	2011-06-30	15	0.1	0
6	6E	0.75	Downland Well	1	1	2011-06-30	30	1.21	0.06
6	6E	0.75	Downland Well	1	1	2011-06-30	45	4.32	0.21
6	6E	0.75	Downland Well	1	1	2011-06-30	60	8.64	0.41
6	6E	0.75	Downland Well	1	1	2011-06-30	75	3.02	0.14
6	6E	0.75	Downland Well	1	1	2011-06-30	90	0.73	0.03
7	7E	50% A	Downland Well	2	1	2011-06-30	15	0.19	0.01
7	7E	50% A	Downland Well	2	1	2011-06-30	30	0.91	0.05
7	7E	50% A	Downland Well	2	1	2011-06-30	45	5.69	0.3
7	7E	50% A	Downland Well	2	1	2011-06-30	60	2.28	0.12
7	7E	50% A	Downland Well	2	1	2011-06-30	75	0.64	0.03
7	7E	50% A	Downland Well	2	1	2011-06-30	90	0.32	0.02
8	8E	0.5	Downland Well	2	1	2011-06-30	15	0.1	0
8	8E	0.5	Downland Well	2	1	2011-06-30	30	3.35	0.16
8	8E	0.5	Downland Well	2	1	2011-06-30	45	4.79	0.24
8	8E	0.5	Downland Well	2	1	2011-06-30	60	9.77	0.48
8	8E	0.5	Downland Well	2	1	2011-06-30	75	6.84	0.34
8	8E	0.5	Downland Well	2	1	2011-06-30	90	2.01	0.1
9	9E	0	Downland Well	2	1	2011-06-30	15	0.05	0
9	9E	0	Downland Well	2	1	2011-06-30	30	1.06	0.05
9	9E	0	Downland Well	2	1	2011-06-30	45	7.06	0.36
9	9E	0	Downland Well	2	1	2011-06-30	60	6.05	0.31
9	9E	0	Downland Well	2	1	2011-06-30	75	2.12	0.11
9	9E	0	Downland Well	2	1	2011-06-30	90	0.42	0.02
10	10E	0.75	Downland Well	2	1	2011-06-30	15	0.25	0.01
10	10E	0.75	Downland Well	2	1	2011-06-30	30	2.11	0.11
10	10E	0.75	Downland Well	2	1	2011-06-30	45	3.52	0.18
10	10E	0.75	Downland Well	2	1	2011-06-30	60	8.38	0.42
10	10E	0.75	Downland Well	2	1	2011-06-30	75	5.87	0.29
10	10E	0.75	Downland Well	2	1	2011-06-30	90	1.06	0.05
11	11E	0.25	Downland Well	2	1	2011-06-30	15	0.09	0
11	11E	0.25	Downland Well	2	1	2011-06-30	30	6.92	0.35
11	11E	0.25	Downland Well	2	1	2011-06-30	45	10.03	0.5
11	11E	0.25	Downland Well	2	1	2011-06-30	60	5.01	0.25
11	11E	0.25	Downland Well	2	1	2011-06-30	75	1.75	0.09
11	11E	0.25	Downland Well	2	1	2011-06-30	90	0.88	0.04
12	12E	1	Downland Well	2	1	2011-06-30	15	0.08	0
12	12E	1	Downland Well	2	1	2011-06-30	30	0.95	0.05
12	12E	1	Downland Well	2	1	2011-06-30	45	5.33	0.27
12	12E	1	Downland Well	2	1	2011-06-30	60	5.94	0.3
12	12E	1	Downland Well	2	1	2011-06-30	75	0.67	0.03
12	12E	1	Downland Well	2	1	2011-06-30	90	0.27	0.01
13	13E	0.25	Downland Well	3	1	2011-06-30	15	0.05	0
13	13E	0.25	Downland Well	3	1	2011-06-30	30	8.33	0.41
13	13E	0.25	Downland Well	3	1	2011-06-30	45	10.21	0.5
13	13E	0.25	Downland Well	3	1	2011-06-30	60	6.13	0.3
13	13E	0.25	Downland Well	3	1	2011-06-30	75	1.23	0.06
13	13E	0.25	Downland Well	3	1	2011-06-30	90	0.49	0.02
14	14E	1	Downland Well	3	1	2011-06-30	15	0.2	0.01
14	14E	1	Downland Well	3	1	2011-06-30	30	0.92	0.05
14	14E	1	Downland Well	3	1	2011-06-30	45	3.79	0.19
14	14E	1	Downland Well	3	1	2011-06-30	60	7.67	0.39
14	14E	1	Downland Well	3	1	2011-06-30	75	6.92	0.35
14	14E	1	Downland Well	3	1	2011-06-30	90	0.37	0.02
15	15E	0.75	Downland Well	3	1	2011-06-30	15	0.24	0.01
15	15E	0.75	Downland Well	3	1	2011-06-30	30	3.4	0.18
15	15E	0.75	Downland Well	3	1	2011-06-30	45	6.94	0.37
15	15E	0.75	Downland Well	3	1	2011-06-30	60	4.86	0.26
15	15E	0.75	Downland Well	3	1	2011-06-30	75	1.7	0.09
15	15E	0.75	Downland Well	3	1	2011-06-30	90	1.02	0.05
16	16E	50% A	Downland Well	3	1	2011-06-30	15	0.08	0
16	16E	50% A	Downland Well	3	1	2011-06-30	30	1.01	0.05
16	16E	50% A	Downland Well	3	1	2011-06-30	45	1.68	0.08
16	16E	50% A	Downland Well	3	1	2011-06-30	60	6.98	0.33
16	16E	50% A	Downland Well	3	1	2011-06-30	75	2.79	0.13
16	16E	50% A	Downland Well	3	1	2011-06-30	90	0.4	0.02
17	17E	0	Downland Well	3	1	2011-06-30	15	0.15	0.01
17	17E	0	Downland Well	3	1	2011-06-30	30	7.51	0.39
17	17E	0	Downland Well	3	1	2011-06-30	45	8.85	0.46
17	17E	0	Downland Well	3	1	2011-06-30	60	3.54	0.18
17	17E	0	Downland Well	3	1	2011-06-30	75	0.85	0.04
17	17E	0	Downland Well	3	1	2011-06-30	90	0.42	0.02
18	18E	0.5	Downland Well	3	1	2011-06-30	15	0.04	0
18	18E	0.5	Downland Well	3	1	2011-06-30	30	1.13	0.06
18	18E	0.5	Downland Well	3	1	2011-06-30	45	7.03	0.35
18	18E	0.5	Downland Well	3	1	2011-06-30	60	10.05	0.5
18	18E	0.5	Downland Well	3	1	2011-06-30	75	2.81	0.14
18	18E	0.5	Downland Well	3	1	2011-06-30	90	0.68	0.03
1	1INJ	1	Input	1	1	2011-06-30		18.91
2	2INJ	0	Input	1	1	2011-06-30		20.31
3	3INJ	0.5	Input	1	1	2011-06-30		19.16
4	4INJ	0.25	Input	1	1	2011-06-30		19.75
5	5INJ	50% A	Input	1	1	2011-06-30		19.07
6	6INJ	0.75	Input	1	1	2011-06-30		21.08
7	7INJ	50% A	Input	2	1	2011-06-30		18.96
8	8INJ	0.5	Input	2	1	2011-06-30		20.36
9	9INJ	0	Input	2	1	2011-06-30		19.61
10	10INJ	0.75	Input	2	1	2011-06-30		19.96
11	11INJ	0.25	Input	2	1	2011-06-30		20.05
12	12INJ	1	Input	2	1	2011-06-30		19.81
13	13INJ	0.25	Input	3	1	2011-06-30		20.42
14	14INJ	1	Input	3	1	2011-06-30		19.66
15	15INJ	0.75	Input	3	1	2011-06-30		18.77
16	16INJ	50% A	Input	3	1	2011-06-30		21.15
17	17INJ	0	Input	3	1	2011-06-30		19.24
18	18INJ	0.5	Input	3	1	2011-06-30		20.09
